# Supplementary material for: Morphometric analyses reveal synonymy of two monotypic genera, Huangiella and Tumoris (Acari, Eriophyoidea, Eriophyidae)
Source: Zookeys. 2011 Jun 2;(102):1–11. doi: 10.3897/zookeys.102.948 (PMC3131076; doi:10.3897/zookeys.102.948)
Supplement: XML Treatment for Tumoris [file zookeys.102.948-treatment1.xml]

<!DOCTYPE tp:taxon-treatment
  PUBLIC "-//TaxonX//DTD Taxonomic Treatment Publishing DTD v0 20100105//EN" "tax-treatment-NSO.dtd">
<tp:taxon-treatment xmlns:tp="http://www.plazi.org/taxpub"><tp:treatment-meta><mixed-citation publication-type="journal"><person-group><name><surname>Wang</surname><given-names>Chin-Fah</given-names></name><name><surname>Kuo</surname><given-names>Chi-Chien</given-names></name><name><surname>Jeng</surname><given-names>Ming-Luen</given-names></name><name><surname>Huang</surname><given-names>Kun-Wei</given-names></name></person-group><article-title>Morphometric analyses reveal synonymy of two monotypic genera, <italic>Huangiella</italic> and <italic>Tumoris</italic> (Acari, Eriophyoidea, Eriophyidae)</article-title><source>Zookeys</source><day>2</day><month>6</month><year>2011</year><volume>2011</volume><issue>102</issue><fpage>1</fpage><lpage>11</lpage><pub-id pub-id-type="doi">10.3897/zookeys.102.948</pub-id></mixed-citation></tp:treatment-meta><tp:nomenclature><tp:taxon-name>
                    	<tp:taxon-name-part taxon-name-part-type="genus">Tumoris</tp:taxon-name-part>
                    	<object-id xmlns:xlink="http://www.w3.org/1999/xlink" xlink:type="simple">http://species-id.net/wiki/Tumoris</object-id>
                    </tp:taxon-name><tp:taxon-authority>Huang, 2001: 98</tp:taxon-authority><xref ref-type="fig" rid="F4">Plate 1a, b, c, d</xref><tp:nomenclature-citation-list><tp:nomenclature-citation><tp:taxon-name>Absentia</tp:taxon-name><comment>Huang, 2001: 58 (preoc., <italic><tp:taxon-name>Absentia</tp:taxon-name></italic> Togashi, 1990)</comment></tp:nomenclature-citation><tp:nomenclature-citation><tp:taxon-name>Absentia lanyuensis</tp:taxon-name><comment>Huang - type species (=<italic><tp:taxon-name>Tumoris sanasaii</tp:taxon-name></italic> Huang, syn. n.)</comment></tp:nomenclature-citation><tp:nomenclature-citation><tp:taxon-name>Huangiella</tp:taxon-name><comment>Kammerer, 2006: 269 (nom. nov. pro <italic><tp:taxon-name>Absentia</tp:taxon-name></italic> Huang )(=<italic><tp:taxon-name>Tumoris</tp:taxon-name></italic>, syn. n.)</comment></tp:nomenclature-citation></tp:nomenclature-citation-list></tp:nomenclature><tp:treatment-sec sec-type="Type species"><title>Type species:</title><p><italic><tp:taxon-name>Tumoris sanasaii</tp:taxon-name></italic> Huang, by original designation<!--PageBreak-->.</p></tp:treatment-sec><tp:treatment-sec sec-type="Redefinition of the genus"><title>Redefinition of the genus.</title><p>Body spindle-shape, narrowing abruptly posteriorly; shield pentagonal, lobe present, with bulge between scapular tubercles, scapular tubercles set ahead of rear shield margin, seta directed upward; leg segments normal, coxae with 3 pairs of tubercles and seta, hind genual seta absent; empodium simple; opisthosoma differentiated into broader dorsal annuli and narrower ventral annuli, first dorsal annulus broad, fused forming a broad plate joined to prodorsal shield, dorsum with 3 ridges, median ridge ending before submedian ridges, the second ventral tubercle and setae (<italic>e</italic>) absent; coverflap with short ridges at base.</p></tp:treatment-sec><tp:treatment-sec sec-type="Differential diagnosis"><title>Differential diagnosis.</title><p>This genus is close to <italic><tp:taxon-name>Proneotegonotus</tp:taxon-name></italic> Mohanasundaram 1983, but differs from the latter by the absence of the second ventral tubercle and setae (<italic>e</italic>), presence of the first ventral tubercles and setae (<italic>d</italic>), and a bulge between the dorsal tubercles in prodorsal shield.</p></tp:treatment-sec><tp:treatment-sec sec-type="Classification"><title>Classification.</title><p>In <xref ref-type="bibr" rid="B6">Huang (2001b)</xref> <italic><tp:taxon-name>Tumoris</tp:taxon-name></italic> was assigned to <tp:taxon-name>Tegonotini</tp:taxon-name> by the presence of lateral lobes in opisthosoma. After examining more specimens from several localities, we found the lateral lobes previously recognized were actually the submedian ridges on the dorsal opisthosoma (Pl. 1, b). According to the scapular tubercles located ahead of the rear shield, we re-assign this genus to <tp:taxon-name>Phyllocoptini</tp:taxon-name>.</p><fig id="F4" position="float" orientation="portrait"><label>Plate 1.</label><caption><p>SEM micrographs of <italic><tp:taxon-name>Tumoris sanasaii</tp:taxon-name></italic> Huang, 2001. <bold>a</bold> prodorsal shield <bold>b</bold> lateral view, white arrow means submedian ridge <bold>c</bold> dorsal view <bold>d</bold> ventral view.</p></caption><graphic xmlns:xlink="http://www.w3.org/1999/xlink" xlink:href="ZooKeys-102-001-g004.jpg" position="float" orientation="portrait" xlink:type="simple"/></fig></tp:treatment-sec><ref-list><ref id="B6"><mixed-citation xmlns:xlink="http://www.w3.org/1999/xlink" xlink:type="simple"><person-group><name name-style="western"><surname>Huang</surname><given-names>KW</given-names></name></person-group> (<year>2001b</year>)<article-title> Eriophyoid mites of Taiwan: description of twelve species from Green Island.</article-title><source>Bulletin of National Museum of Natural Science</source><volume>13</volume>:<fpage>95</fpage>-<lpage>109</lpage>.</mixed-citation></ref></ref-list></tp:taxon-treatment>
